# Supplementary material for: Rice Husk-Based Adsorbents for Removal of Metals from Aqueous Solutions
Source: Materials (Basel). 2023 Nov 26;16(23):7353. doi: 10.3390/ma16237353 (PMC10706995; doi:10.3390/ma16237353)
Supplement: Supplementary file 1 [file materials-16-07353-s001.zip]

Archive with 1 entries (1 files):
- materials-2705070-supplementary.pdf
